# Supplementary material for: Why are the fastest runners of intermediate size? Contrasting scaling of mechanical demands and muscle supply of work and power
Source: Biol Lett. 2020 Oct 7;16(10):20200579. doi: 10.1098/rsbl.2020.0579 (PMC7655479; doi:10.1098/rsbl.2020.0579)
Supplement: Data and model used in Figure 2 [file rsbl20200579supp1.xlsx]

## Sheet: Sheet1
Supplementary Information for:														Source references
Why are the fastest runners of intermediate size? Contrasting scaling of mechanical demands and muscle supply of work and power														Sharp, N.C.C. 1997 Timed running speed of a cheetah (Acinonyx jubatus). Journal of Zoology 241, 493-494. (doi:10.1111/j.1469-7998.1997.tb04840.x).
Usherwood, JR, Gladman, NW														Garland, T. 1983 The relation between maximal running speed and body-mass in terrestrial mammals Journal of Zoology 199, 157-170. (doi:10.1111/j.1469-7998.1983.tb02087.x).
Biology Letters 2020														Lovegrove, B.G. & Mowoe, M.O. 2014 The evolution of micro-cursoriality in mammals. Journal of Experimental Biology 217, 1316-1325. (doi:10.1242/jeb.095737).
														Spence, A.J., Thurman, A.S., Maher, M.J. & Wilson, A.M. 2012 Speed, pacing strategy and aerodynamic drafting in Thoroughbred horse racing. Biology Letters 8, 678-681. (doi:10.1098/rsbl.2011.1120).
Cheetah Sharp, 1997			Log mass	Mass (kg)	Work constraint	Stance power constraint	Activation Power constraint	Vel Garland 1983	Vel Horse Spence et al., 2012	Vel Elephant Shrews Lovegrove and Mowoe, 2014	Garland 1983 polynomial
35	kg		-2	0.01	112.999	14.6913	7.44252				1.4279
29	m/s		-1.75	0.0177828	102.662	15.4132	8.19194				1.89627
			-1.5	0.0316228	93.2701	16.1706	9.01682				2.47346
			-1.25	0.0562341	84.7376	16.9652	9.92476				3.16895
kw	52.4497		-1	0.1	76.9856	17.7989	10.9241				3.98775
kP	21.5638		-0.75	0.177828	69.9427	18.6735	12.0241				4.92884
kAct	16.0344		-0.5	0.316228	63.5442	19.5911	13.2349				5.98364
			-0.25	0.562341	57.731	20.5538	14.5676				7.13493
			0	1	52.4497	21.5638	16.0344				8.35637
			0.25	1.77828	47.6514	22.6235	17.649				9.6128
			0.5	3.16228	43.2922	23.7352	19.4261				10.8614
			0.75	5.62341	39.3317	24.9015	21.3822				12.0538
			1	10	35.7335	26.1252	23.5353				13.1392
			1.25	17.7828	32.4645	27.4089	25.9052				14.0674
			1.5	31.6228	29.4946	28.7558	28.5137				14.7933
			1.75	56.2341	26.7964	30.1689	31.3848				15.2799
			2	100	24.345	31.6514	34.5451				15.5016
			2.25	177.828	22.1178	33.2067	38.0236				15.4468
			2.5	316.228	20.0944	34.8385	41.8524				15.1184
			2.75	562.341	18.2562	36.5504	46.0667				14.5337
			3	1000	16.586	38.3465	50.7053				13.723
			3.25	1778.28	15.0687	40.2308	55.811				12.727
			3.5	3162.28	13.6902	42.2078	61.4309				11.5933
			3.75	5623.41	12.4378	44.2818	67.6166				10.3726
			4	10000	11.2999	46.4578	74.4252				9.11544
				6000				9.72223
				4000				7.22223
				3000				6.94445
				1400				12.5
				400				19.4445
				350				19.4445
				300				17.7778
				260				19.4445
				250				11.1111
				3800				6.94445
				1000				16.6667
				900				19.4445
				900				15.5556
				800				8.05556
				750				15.8333
				500				8.8889
				450				15.5556
				300				20
				300				25
				250				22.2222
				250				15.5556
				170				22.2222
				150				13.3333
				130				19.4445
				120				22.2222
				120				16.9445
				110				9.16667
				100				17.7778
				85				15.2778
				80				18.0556
				72				15.5556
				70				12.5
				65				16.6667
				62				22.5
				50				27.7778
				50				16.6667
				50				11.1111
				50				13.0556
				37				29.1667
				35				22.2222
				34				26.9445
				30				26.9445
				30				22.2222
				30				12.5
				20				22.5
				400				11.1111
				300				13.3333
				230				15.5556
				150				16.3889
				135				13.3333
				65				18.0556
				60				16.6667
				55				30.5556
				45				13.8889
				40				17.7778
				25				18.6111
				20				19.4445
				16				18.0556
				12				6.66667
				11				8.33334
				10				15.5556
				7				16.6667
				6				20
				5				17.7778
				5				7.50001
				3				4.44445
				127				8.8889
				70				11.1111
				13				10.2778
				9				0.88889
				4				4.44445
				0.6				10
				0.6				5.55556
				0.55				7.50001
				0.5				5
				0.4				5.55556
				0.3				3.61111
				0.25				2.69445
				0.22				4.16667
				0.11				2.5
				0.1				4.72223
				0.056				5.83334
				0.05				3.05556
				0.045				4.44445
				0.035				8.8889
				0.035				3.88889
				0.03				1.88889
				0.03				2.52778
				0.025				3.05556
				0.025				2.38889
				0.018				2.47222
				0.016				3.61111
				0.1				1.11111
				0.1				0.666667
				0.016				1
				4.6				17.7778
				4.4				20
				4				20
				3.5				15.5556
				2				17.7778
				1.9				15.5556
				1.5				13.8889
				1.5				11.1111
				50				18.0556
				5				2.05556
				0.024				3.61111
				4				0.444445
				0.073
				0.032
				0.016
				0.0086
				0.026
				0.011
				0.0601						8.00001
				0.0499						6
			Thoroughbred mass from Witte et al., 2006	476					19.05
